# Supplementary material for: Achieving high coverage of larval-stage mosquito surveillance: challenges for a community-based mosquito control programme in urban Dar es Salaam, Tanzania
Source: Malar J. 2009 Dec 30;8:311. doi: 10.1186/1475-2875-8-311 (PMC2806382; doi:10.1186/1475-2875-8-311)
Supplement: Additional file 1 — Standardized field data collection forms. The document presents the standardized data collection forms used for mapping and describing the habitats during the quantitative cross-sectional evaluation of the community-based larval surveillance of the UMCP, Dar es Salaam, Tanzania. [file 1475-2875-8-311-S1.XLS]

## Sheet: Tabelle1
Municipal mosquito larval habitat spotcheck-Open habitats
							Serial number on the map form_________________________________________
																			Date:________/________/__________
Municipal:____________________________ Ward:___________________________ Mtaa:______________________________ 10-cell unit :_______________________ 10-cell leader
GPS (UTM/WGS84)							: Northing__________________ Easting________________________
				Yes	No
Is there a map							Habitat codes:
Is the map accurate							1: puddles/tire tracks	5: construction pits/foundation/man-made holes																9: Other agriculture
Does the map match city copy							2: Swampy areas	6:water storage &any other man made container																10:Stream/river bed
							3: Mangrove Swampy	7: Rice paddy																11:Pond
							4: Drain/ditch	8: Matuta																12: Others (describe below)
Plot ID	House No.	Habitat ID	Habitat type	Is habitat type correct?	Correct habitat type	Habitat found by the CORPs 1=Yes, 2=No	Habitat Description	wet?		Habitat			Plants				water		Larval Stage						Pupae		last application of larvicide as per timetable		Is there any fence wall 1=Yes, 2=No	Does CORP go to these plots 1=Yes, 2=No	Comments
										perimeter							depth		Anoph.			Culex
								dry	contains water	< 10 m	10-100 m	> 100 m	None	Short vegetation	Tall vegetation	Floating vegetation	<0.5m	>0.5m	Absent	Early	Late	Absent	Early	Late	Absent	Present
	Supervisors signature___________________________________________
